# Supplementary material for: Pathogenicity of Avibacterium paragallinarum Strains from Peru and the Selection of Candidate Strains for an Inactivated Vaccine
Source: Vaccines (Basel). 2022 Jun 29;10(7):1043. doi: 10.3390/vaccines10071043 (PMC9318190; doi:10.3390/vaccines10071043)
Supplement: Supplementary file 1 [file vaccines-10-01043-s001.zip]

Archive with 1 entries (1 files):
- vaccines-1741676-Supplementary.pdf
